# Supplementary material for: ﻿A honey bee fossil (Hymenoptera, Apidae) from the Late Pliocene to Early Pleistocene Teragi Group, Hyogo Prefecture, Japan: Bridging a gap in Apis evolutionary history
Source: Zookeys. 2025 Oct 13;1255:291–301. doi: 10.3897/zookeys.1255.162389 (PMC12538214; doi:10.3897/zookeys.1255.162389)
Supplement: XML Treatment for Apis (Apis) aibai [file zookeys.1255.162389-treatment1.xml]

<!DOCTYPE tp:taxon-treatment
  PUBLIC "-//TaxonX//DTD Taxonomic Treatment Publishing DTD v0 20100105//EN" "tax-treatment-NSO.dtd">
<tp:taxon-treatment xmlns:tp="http://www.plazi.org/taxpub"><tp:treatment-meta><kwd-group><label>Taxon classification</label><kwd>
                <named-content content-type="kingdom">Animalia</named-content>
              </kwd><kwd>
                <named-content content-type="order">Hymenoptera</named-content>
              </kwd><kwd>
                <named-content content-type="family">Apidae</named-content>
              </kwd></kwd-group><mixed-citation publication-type="journal"><person-group><name><surname>Takahashi</surname><given-names>Yui</given-names></name><name><surname>Takahashi</surname><given-names>Jun-ichi</given-names></name></person-group><article-title>﻿A honey bee fossil (<tp:taxon-name><tp:taxon-name-part taxon-name-part-type="order">Hymenoptera</tp:taxon-name-part></tp:taxon-name>, <tp:taxon-name><tp:taxon-name-part taxon-name-part-type="family">Apidae</tp:taxon-name-part></tp:taxon-name>) from the Late Pliocene to Early Pleistocene Teragi Group, Hyogo Prefecture, Japan: Bridging a gap in <italic><tp:taxon-name><tp:taxon-name-part taxon-name-part-type="genus" reg="Apis">Apis</tp:taxon-name-part></tp:taxon-name></italic> evolutionary history</article-title><source>Zookeys</source><day>13</day><month>10</month><year>2025</year><volume>1255</volume><fpage>291</fpage><lpage>301</lpage><pub-id pub-id-type="doi">10.3897/zookeys.1255.162389</pub-id></mixed-citation></tp:treatment-meta><tp:nomenclature><label>﻿</label><tp:taxon-name><object-id xmlns:xlink="http://www.w3.org/1999/xlink" content-type="arpha" xlink:type="simple">29DED547-14D8-57E9-8F46-611E0C8D4209</object-id>
              <tp:taxon-name-part taxon-name-part-type="genus" reg="Apis">Apis</tp:taxon-name-part> (<tp:taxon-name-part taxon-name-part-type="subgenus" reg="Apis">Apis</tp:taxon-name-part>) <tp:taxon-name-part taxon-name-part-type="species" reg="aibai">aibai</tp:taxon-name-part><object-id xmlns:xlink="http://www.w3.org/1999/xlink" content-type="zoobank" xlink:type="simple">https://zoobank.org/EB5BB274-3AF3-426E-8805-B0DCC91FC954</object-id></tp:taxon-name><tp:taxon-status xmlns:xlink="http://www.w3.org/1999/xlink" xlink:type="simple"> sp. nov.</tp:taxon-status><xref ref-type="fig" rid="F2">Figs 2</xref><xref ref-type="fig" rid="F3">, 3 [New Japanese name: Tajima-mitsubachi]</xref></tp:nomenclature><tp:treatment-sec sec-type="type material" id="SECID0EXCAE"><title>Type material.</title><p><bold>Holotype.</bold> • SOU-002 (Fig. <xref ref-type="fig" rid="F2">2A, B</xref>). <bold>Worker/ Female.</bold> An impressed/compressed individual in dorsal view. Head almost lacking. Mesosoma fine structures hard to interpret, with partly preserved obliquely outstretched forewings, hindwings, and hind legs. Metasoma outline and individual segments discernible. No counterpart. The holotype is deposited in the Museum of Unique Insect Fossils, Shin’onsen Town, Hyogo Prefecture.</p><fig id="F2" position="float" orientation="portrait"><object-id xmlns:xlink="http://www.w3.org/1999/xlink" content-type="doi" xlink:type="simple">10.3897/zookeys.1255.162389.figure2</object-id><object-id xmlns:xlink="http://www.w3.org/1999/xlink" content-type="arpha" xlink:type="simple">949BB3B8-369C-598E-99CB-619E8E467A65</object-id><label>Figure 2.</label><caption><p>Photographs of <tp:taxon-name><tp:taxon-name-part taxon-name-part-type="genus" reg="Apis">Apis</tp:taxon-name-part> (<tp:taxon-name-part taxon-name-part-type="subgenus" reg="Apis">Apis</tp:taxon-name-part>) <tp:taxon-name-part taxon-name-part-type="species" reg="aibai">aibai</tp:taxon-name-part></tp:taxon-name> sp. nov. (SOU-002). A. Fossil-bearing piece (38.3 mm × 67.1 mm × 9.8 mm); B. Studied fossil reflecting dorsal view of SOU-002.</p></caption><graphic xmlns:xlink="http://www.w3.org/1999/xlink" xlink:href="zookeys-1255-291_article-162389__-g002.jpg" position="float" orientation="portrait" xlink:type="simple" id="oo_1437128.jpg"><uri content-type="original_file" xlink:type="simple">https://binary.pensoft.net/fig/1437128</uri></graphic></fig></tp:treatment-sec><tp:treatment-sec sec-type="diagnosis" id="SECID0EAEAE"><title>Diagnosis.</title><p>Medium-sized honey bee (body length approximately 10.0 mm). Wings hyaline. Forewing length approximately 8.4 mm. Vein 1Rs strongly slanted posterobasally, as long as vein 1Rs+M, subparallel to vein 2Rs, forming a slender subparallelogram-shaped 1<sup>st</sup> submarginal cell. Cross vein 1cu-a 0.7–0.8 times its length distant to vein 1M (basal vein). Cubital index 4.5. Hind tibia 2.3 times longer than wide, as long as basitarsus. Abdomen 1.4 times wider than thorax.</p></tp:treatment-sec><tp:treatment-sec sec-type="description" id="SECID0EIEAE"><title>Description.</title><p><bold>Worker.</bold> Total body length 9.81 mm (as preserved). Head almost lacking, black in color.</p><p>Mesosoma apparently darker colored than metasoma, 3.52 mm long, 3.94 mm wide, with rounded outline. Pronotum black colored, not well preserved. Scutum 2.04 mm long, 2.98 mm wide, both anterior and posterior margins rounded. Scutoscutellar groove deep. Scutellum black colored, 0.52 mm long, with rounded posterior margin. Propodeum 0.56 mm long, 3.47 mm wide, with rounded posterior margin.</p><p>Forewing hyaline with complete venation, 7.8–8.1 mm long (as preserved). Reconstructed length approximately 8.4 mm long, width 2.9 mm wide. Marginal cell elongated, 3.12 mm long, 0.36 mm wide, about 8.6 times as long as wide, scarcely tapering apically, bluntly rounded at apex. Pterostigma small, 0.32 mm long, not projecting beyond cross vein r-rs. Vein 1Rs straight, 0.54–0.57 mm long, strongly slanted posterobasally almost in line with vein 1M, subparallel to vein 2Rs. Vein 2Rs weakly sinuate, 0.59–0.64 mm long, as long as vein Rs+M. Three submarginal cells present. 1<sup>st</sup> submarginal cell slender subparallelogram in shape, vein Rs+M 0.56–0.60 mm long. Cross vein r-rs 0.30–0.36 mm long, as long as anterior margin of 2<sup>nd</sup> submarginal cell. 2<sup>nd</sup> submarginal cell elongated, due to posterobasally slanted 2Rs and posteroapically slanted cross vein 1rs-m. Vein 2M straight, 0.54–0.56 mm long. Vein 3M anteriorly arched, 1.23–1.25 mm. Anterior margin of cell short, 0.26–0.30 mm long, one-third of cross vein 1rs-m. 3<sup>rd</sup> submarginal cell relatively not large, subparallelogram in shape, anterior border not long, 0.61–0.67 mm long, posterior margin 0.59 mm long. Cross vein 1rs-m sinuate, 0.90–0.91 mm long, almost parallel to cross vein 2rs-m, meeting 2<sup>nd</sup> medial cell in five-seventh of its upper base. Vein 4M posteriorly arched, 0.49 mm. Cross vein 2rs-m sinuate, 0.93 mm long, a without abscissal stub “aRs2”. 1<sup>st</sup> medial cell subtrapezoid in shape, about 3.7–4.0 times as long as wide. Vein 1Cu 1.45–1.55 mm long. Cross vein 1m-cu 0.50–0.54 mm long, strongly arched outwardly at middle, joining 2<sup>nd</sup> submarginal cell in one-fourth of its base. 2<sup>nd</sup> medial cell large, subparallelogram in shape, about 2.2 times as long as wide. Vein 2Cu 0.40 mm. Vein 3Cu straight, 1.57 mm long. Cross vein 2m-cu 0.85 mm long, weakly arched outwardly, meeting 3<sup>rd</sup> submarginal cell in about five-sixth of its base (vein 5M 0.11 mm long, cubital index about 4.5). Vein 1M (basal vein) 0.93–1.01 mm long, slightly sinuate. Cross vein 1cu-a 0.34–0.37 mm long, 0.27–0.28 mm distant to vein 1M, perpendicular to vein A. Vein 2Cu slightly slanted posterobasally, almost in line with cross vein 2cu-a. 2<sup>nd</sup> cubital cell elongated, apically widest, 1.67–1.80 mm long, 0.77–0.81 mm wide. Cross vein 2cu-a 0.39–0.42 mm long, parallel to 1cu-a.</p><p>Hindwing hyaline, reconstructed length 5.8 mm long. Humeri not preserved. Vein Sc+R straight. Rs almost straight, forming an angle of approximately 30° with vein R. Distal abscissa of vein Rs present. Distal abscissa of vein M uncertain. Cross vein cu-a 0.20–0.23 mm long, slightly inclined posteroapically. Vein A parallel to vein 1M+Cu, forming elongated cubital cell. Jugal and vannal lobes uncertain.</p><p>Hind tibia not dark colored, widening apically, 2.01 mm long, 0.86 mm wide at most, dorsal margin slightly concave, ventral margin straight, without tibial spurs. Basitarsus enlarged and flattened, rectangular in shape, 1.92 mm long, 1.02 mm wide at middle, dorsal margin almost straight, ventral margin convex. 1<sup>st</sup> mediotarsus largely widening apically, 0.40 mm long, 0.36 mm wide. 2<sup>nd</sup> mediotarsus 0.25 mm long, 0.18 mm wide. 3<sup>rd</sup> mediotarsus 0.25 mm long, 0.15 mm wide. Remaining portion poorly preserved.</p><p>Metasoma not dark colored, 5.15 mm long, 5.45 mm wide, with five terga (T1–T5) visible. Darker colored bands remained on posterior parts of T4 and T5. T1 widely transverse, 0.87 mm long, 4.49 mm wide. T2 widest, 1.17 mm long, 5.45 mm wide. T3 0.97 mm long. T4 0.66 mm long, 4.77 mm wide. T5 1.03 mm long, 4.09 mm wide. Sting? present at T5, may be displaced forward during fossilization.</p></tp:treatment-sec><tp:treatment-sec sec-type="etymology" id="SECID0ERFAE"><title>Etymology.</title><p>The species is named to honor Hiroaki Aiba, a Japanese paleontologist who described a new fossil species of a nymphalid butterfly found at the same fossil site in Umigami (<xref ref-type="bibr" rid="B1">Aiba et al. 2025</xref>). He not only studied Japanese fossil insects but also contributed to Earth science education through the development of fossil collection activities.</p></tp:treatment-sec><tp:treatment-sec sec-type="comparisons" id="SECID0E2FAE"><title>Comparisons.</title><p>The forewing venation of the honey bees <italic><tp:taxon-name><tp:taxon-name-part taxon-name-part-type="genus" reg="Apis">Apis</tp:taxon-name-part></tp:taxon-name></italic> is distinctive and can be easily recognized from the pattern and shape of the veins. For instance, the long marginal cell without apical tapering, the presence of three submarginal cells, and cross veins 1rs-m and 2rs-m strongly slanted posteroapically (e.g., <xref ref-type="bibr" rid="B36">Zeuner and Manning 1976</xref>; <xref ref-type="bibr" rid="B6">Engel 1999</xref>). In addition to these characteristics, the enlarged and flattened basitarsus proved that the studied material is a worker bee (Fig. <xref ref-type="fig" rid="F3">3C</xref>). The reconstructed forewing length of the fossil clearly distinguished the dwarf and giant honey bee subgenera <italic><tp:taxon-name><tp:taxon-name-part taxon-name-part-type="genus" reg="Apis"/><tp:taxon-name-part taxon-name-part-type="subgenus" reg="Megapis">Megapis</tp:taxon-name-part></tp:taxon-name></italic> and <italic><tp:taxon-name><tp:taxon-name-part taxon-name-part-type="genus" reg="Micrapis">Micrapis</tp:taxon-name-part></tp:taxon-name></italic>. The fossil material also does not match with extinct subgenera as vein 1M (basal vein) of †<italic><tp:taxon-name><tp:taxon-name-part taxon-name-part-type="genus" reg="Synapis">Synapis</tp:taxon-name-part></tp:taxon-name></italic> is only slightly distad from cross vein 1cu-a, straight vein 1M of †<italic>Priapis</italic> is confluent with cross vein 1cu-a, and the 3<sup>rd</sup> submarginal cell of †<italic><tp:taxon-name><tp:taxon-name-part taxon-name-part-type="genus" reg="Cascapis">Cascapis</tp:taxon-name-part></tp:taxon-name></italic> is larger (<xref ref-type="bibr" rid="B7">Engel 2001</xref>). These facts demonstrate that the studied fossil is a member of the subgenus <tp:taxon-name><tp:taxon-name-part taxon-name-part-type="genus" reg="Apis"/><tp:taxon-name-part taxon-name-part-type="subgenus" reg="Apis">Apis</tp:taxon-name-part></tp:taxon-name>.</p><fig id="F3" position="float" orientation="portrait"><object-id xmlns:xlink="http://www.w3.org/1999/xlink" content-type="doi" xlink:type="simple">10.3897/zookeys.1255.162389.figure3</object-id><object-id xmlns:xlink="http://www.w3.org/1999/xlink" content-type="arpha" xlink:type="simple">AD5F27B5-34F2-50FC-84F9-9995057A25AF</object-id><label>Figure 3.</label><caption><p>Photographs and illustrations of <tp:taxon-name><tp:taxon-name-part taxon-name-part-type="genus" reg="Apis">Apis</tp:taxon-name-part> (<tp:taxon-name-part taxon-name-part-type="subgenus" reg="Apis">Apis</tp:taxon-name-part>) <tp:taxon-name-part taxon-name-part-type="species" reg="aibai">aibai</tp:taxon-name-part></tp:taxon-name> sp. nov. (SOU-002). A. Left wings; B. Right wings; C. Line drawings of wings. The uppers are left wings and lowers right (left wings are flipped horizontally); D. Metasoma and hind legs.</p></caption><graphic xmlns:xlink="http://www.w3.org/1999/xlink" xlink:href="zookeys-1255-291_article-162389__-g003.jpg" position="float" orientation="portrait" xlink:type="simple" id="oo_1437129.jpg"><uri content-type="original_file" xlink:type="simple">https://binary.pensoft.net/fig/1437129</uri></graphic></fig><p>As mentioned, five modern species comprise the subgenus, and we compared the fossil with them. The fossil clearly differs from <italic><tp:taxon-name><tp:taxon-name-part taxon-name-part-type="genus" reg="Apis">A.</tp:taxon-name-part> <tp:taxon-name-part taxon-name-part-type="species" reg="mellifera">mellifera</tp:taxon-name-part></tp:taxon-name></italic> and <italic><tp:taxon-name><tp:taxon-name-part taxon-name-part-type="genus" reg="Apis">A.</tp:taxon-name-part> <tp:taxon-name-part taxon-name-part-type="species" reg="koschevnikovi">koschevnikovi</tp:taxon-name-part></tp:taxon-name></italic> because the cubital index of <italic><tp:taxon-name><tp:taxon-name-part taxon-name-part-type="genus" reg="Apis">A.</tp:taxon-name-part> <tp:taxon-name-part taxon-name-part-type="species" reg="mellifera">mellifera</tp:taxon-name-part></tp:taxon-name></italic> is much smaller and that of <italic><tp:taxon-name><tp:taxon-name-part taxon-name-part-type="genus" reg="Apis">A.</tp:taxon-name-part> <tp:taxon-name-part taxon-name-part-type="species" reg="koschevnikovi">koschevnikovi</tp:taxon-name-part></tp:taxon-name></italic> is much larger than that of the new fossil (e.g., <xref ref-type="bibr" rid="B14">Hadisoesilo et al. 2008</xref>; <xref ref-type="bibr" rid="B16">Hassona 2017</xref>). The cubital index of <italic><tp:taxon-name><tp:taxon-name-part taxon-name-part-type="genus" reg="Apis">A.</tp:taxon-name-part> <tp:taxon-name-part taxon-name-part-type="species" reg="nuluensis">nuluensis</tp:taxon-name-part></tp:taxon-name></italic> is also lower than that of the fossil specimen (<xref ref-type="bibr" rid="B35">Tingek et al. 1996</xref>). The studied fossil resembles <italic><tp:taxon-name><tp:taxon-name-part taxon-name-part-type="genus" reg="Apis">A.</tp:taxon-name-part> <tp:taxon-name-part taxon-name-part-type="species" reg="cerana">cerana</tp:taxon-name-part></tp:taxon-name></italic>, but the 1<sup>st</sup> submarginal cell of the latter is not as slender as the fossil material (<xref ref-type="bibr" rid="B34">Tan et al. 2008</xref>). Additionally, subspecies <italic><tp:taxon-name><tp:taxon-name-part taxon-name-part-type="genus" reg="Apis">Apis</tp:taxon-name-part> <tp:taxon-name-part taxon-name-part-type="species" reg="cerana">cerana</tp:taxon-name-part> <tp:taxon-name-part taxon-name-part-type="subspecies" reg="indica">indica</tp:taxon-name-part></tp:taxon-name></italic> Fabricius has a longer hind tibia than that of the studied specimen (<xref ref-type="bibr" rid="B27">Mattu and Verma 1984</xref>). Furthermore, in Japan, there is only one native honey bee subspecies, <italic><tp:taxon-name><tp:taxon-name-part taxon-name-part-type="genus" reg="Apis">A.</tp:taxon-name-part> <tp:taxon-name-part taxon-name-part-type="species" reg="cerana">cerana</tp:taxon-name-part> <tp:taxon-name-part taxon-name-part-type="subspecies" reg="japonica">japonica</tp:taxon-name-part></tp:taxon-name></italic> Radoszkowski, most of which have a forewing abscissal stub “aRs2” (<xref ref-type="bibr" rid="B34">Tan et al. 2008</xref>). The forewing venation of the new fossil closely resembles that of <italic><tp:taxon-name><tp:taxon-name-part taxon-name-part-type="genus" reg="Apis">A.</tp:taxon-name-part> <tp:taxon-name-part taxon-name-part-type="species" reg="nigrocincta">nigrocincta</tp:taxon-name-part></tp:taxon-name></italic>, as vein 1Rs is strongly slanted posterobasally, almost in line with vein 1M, which forms the slender 1<sup>st</sup> submarginal cell (Fig. <xref ref-type="fig" rid="F3">3A–C</xref>). However, cross vein 1cu-a is more strongly distad to vein 1M in the latter, because the distance between vein 1cu-a and vein M is shorter than the length of vein 1cu-a itself, but that of <italic><tp:taxon-name><tp:taxon-name-part taxon-name-part-type="genus" reg="Apis">A.</tp:taxon-name-part> <tp:taxon-name-part taxon-name-part-type="species" reg="nigrocincta">nigrocincta</tp:taxon-name-part></tp:taxon-name></italic> is the same length or slightly longer.</p></tp:treatment-sec><ref-list><ref id="B1"><mixed-citation xmlns:xlink="http://www.w3.org/1999/xlink" xlink:type="simple"><person-group><name name-style="western"><surname>Aiba</surname><given-names>H</given-names></name><name name-style="western"><surname>Takahashi</surname><given-names>Y</given-names></name><name name-style="western"><surname>Saito</surname><given-names>K</given-names></name></person-group> (<year>2025</year>) <article-title>New species of fossil butterfly (<tp:taxon-name><tp:taxon-name-part taxon-name-part-type="family">Nymphalidae</tp:taxon-name-part></tp:taxon-name>: <tp:taxon-name><tp:taxon-name-part taxon-name-part-type="subfamily">Limenitidinae</tp:taxon-name-part></tp:taxon-name>) from the Upper Pliocene to Lower Pleistocene Teragi Group, Hyogo Prefecture, Japan.</article-title><source>Paleontological Research</source><volume>29</volume>(<issue>0</issue>): <fpage>76</fpage>–<lpage>86</lpage>. <ext-link xlink:href="10.2517/prpsj.240023" ext-link-type="doi" xlink:type="simple">https://doi.org/10.2517/prpsj.240023</ext-link></mixed-citation></ref><ref id="B36"><mixed-citation xmlns:xlink="http://www.w3.org/1999/xlink" xlink:type="simple"><person-group><name name-style="western"><surname>Zeuner</surname><given-names>FE</given-names></name><name name-style="western"><surname>Manning</surname><given-names>FJ</given-names></name></person-group> (<year>1976</year>) <article-title>A monograph on fossil bees (<tp:taxon-name><tp:taxon-name-part taxon-name-part-type="order">Hymenoptera</tp:taxon-name-part></tp:taxon-name>: <tp:taxon-name><tp:taxon-name-part taxon-name-part-type="superfamily">Apoidea</tp:taxon-name-part></tp:taxon-name>). Bulletin of the British Museum (Natural History).</article-title><source>Geology</source><volume>27</volume>(<issue>3</issue>): <fpage>151</fpage>–<lpage>268</lpage>.</mixed-citation></ref><ref id="B6"><mixed-citation xmlns:xlink="http://www.w3.org/1999/xlink" xlink:type="simple"><person-group><name name-style="western"><surname>Engel</surname><given-names>MS</given-names></name></person-group> (<year>1999</year>) <article-title>The taxonomy of recent and fossil honey bees (<tp:taxon-name><tp:taxon-name-part taxon-name-part-type="order">Hymenoptera</tp:taxon-name-part></tp:taxon-name>: <tp:taxon-name><tp:taxon-name-part taxon-name-part-type="family">Apidae</tp:taxon-name-part></tp:taxon-name>; <tp:taxon-name><tp:taxon-name-part taxon-name-part-type="genus">Apis</tp:taxon-name-part></tp:taxon-name>).</article-title><source>Journal of <tp:taxon-name><tp:taxon-name-part taxon-name-part-type="order">Hymenoptera</tp:taxon-name-part></tp:taxon-name> Research</source><volume>8</volume>(<issue>2</issue>): <fpage>165</fpage>–<lpage>196</lpage>.</mixed-citation></ref><ref id="B7"><mixed-citation xmlns:xlink="http://www.w3.org/1999/xlink" xlink:type="simple"><person-group><name name-style="western"><surname>Engel</surname><given-names>MS</given-names></name></person-group> (<year>2001</year>) <article-title>A monograph of the Baltic amber bees and evolution of the <tp:taxon-name><tp:taxon-name-part taxon-name-part-type="superfamily">Apoidea</tp:taxon-name-part></tp:taxon-name> (<tp:taxon-name><tp:taxon-name-part taxon-name-part-type="order">Hymenoptera</tp:taxon-name-part></tp:taxon-name>).</article-title><source>Bulletin of the American Museum of Natural History</source><volume>259</volume>: <fpage>1</fpage>–<lpage>192</lpage>. <ext-link xlink:href="10.1206/0003-0090(2001)259%3C0001:AMOTBA%3E2.0.CO;2" ext-link-type="doi" xlink:type="simple">https://doi.org/10.1206/0003-0090(2001)259&lt;0001:AMOTBA&gt;2.0.CO;2</ext-link></mixed-citation></ref><ref id="B14"><mixed-citation xmlns:xlink="http://www.w3.org/1999/xlink" xlink:type="simple"><person-group><name name-style="western"><surname>Hadisoesilo</surname><given-names>S</given-names></name><name name-style="western"><surname>Raffiudin</surname><given-names>R</given-names></name><name name-style="western"><surname>Susanti</surname><given-names>W</given-names></name><name name-style="western"><surname>Atmowidi</surname><given-names>T</given-names></name><name name-style="western"><surname>Hepburn</surname><given-names>C</given-names></name><name name-style="western"><surname>Radloff</surname><given-names>SE</given-names></name><name name-style="western"><surname>Fuchs</surname><given-names>S</given-names></name><name name-style="western"><surname>Hepburn</surname><given-names>HR</given-names></name></person-group> (<year>2008</year>) <article-title>Morphometric analysis and biogeography of <italic><tp:taxon-name><tp:taxon-name-part taxon-name-part-type="genus">Apis</tp:taxon-name-part> <tp:taxon-name-part taxon-name-part-type="species">koschevnikovi</tp:taxon-name-part></tp:taxon-name></italic> Enderlein (1906).</article-title><source>Apidologie</source><volume>39</volume>(<issue>5</issue>): <fpage>495</fpage>–<lpage>503</lpage>. <ext-link xlink:href="10.1051/apido:2008029" ext-link-type="doi" xlink:type="simple">https://doi.org/10.1051/apido:2008029</ext-link></mixed-citation></ref><ref id="B16"><mixed-citation xmlns:xlink="http://www.w3.org/1999/xlink" xlink:type="simple"><person-group><name name-style="western"><surname>Hassona</surname><given-names>NMK</given-names></name></person-group> (<year>2017</year>) <article-title>Cubital index determination of some honey bee races <italic><tp:taxon-name><tp:taxon-name-part taxon-name-part-type="genus">Apis</tp:taxon-name-part> <tp:taxon-name-part taxon-name-part-type="species">mellifera</tp:taxon-name-part></tp:taxon-name></italic> subspecies at El-Manzla region in El-Dakahlia Governorate, Egypt.</article-title><source>Journal of Plant Protection and Pathology</source><volume>8</volume>(<issue>12</issue>): <fpage>625</fpage>–<lpage>629</lpage>. <ext-link xlink:href="10.21608/jppp.2017.46930" ext-link-type="doi" xlink:type="simple">https://doi.org/10.21608/jppp.2017.46930</ext-link></mixed-citation></ref><ref id="B35"><mixed-citation xmlns:xlink="http://www.w3.org/1999/xlink" xlink:type="simple"><person-group><name name-style="western"><surname>Tingek</surname><given-names>S</given-names></name><name name-style="western"><surname>Koeniger</surname><given-names>G</given-names></name><name name-style="western"><surname>Koeniger</surname><given-names>N</given-names></name></person-group> (<year>1996</year>) <article-title>Description of a new cavity nesting species of <italic><tp:taxon-name><tp:taxon-name-part taxon-name-part-type="genus">Apis</tp:taxon-name-part></tp:taxon-name></italic> (<italic><tp:taxon-name><tp:taxon-name-part taxon-name-part-type="genus">Apis</tp:taxon-name-part> <tp:taxon-name-part taxon-name-part-type="species">nuluensis</tp:taxon-name-part></tp:taxon-name></italic> n. sp.) from Sabah, Borneo, with notes on its occurrence and reproductive biology (<tp:taxon-name><tp:taxon-name-part taxon-name-part-type="class">Insecta</tp:taxon-name-part></tp:taxon-name>: <tp:taxon-name><tp:taxon-name-part taxon-name-part-type="order">Hymenoptera</tp:taxon-name-part></tp:taxon-name>: <tp:taxon-name><tp:taxon-name-part taxon-name-part-type="superfamily">Apoidea</tp:taxon-name-part></tp:taxon-name>: <tp:taxon-name><tp:taxon-name-part taxon-name-part-type="tribe">Apini</tp:taxon-name-part></tp:taxon-name>).</article-title><source>Senckenbergiana Biologica</source><volume>76</volume>: <fpage>115</fpage>–<lpage>120</lpage>.</mixed-citation></ref><ref id="B34"><mixed-citation xmlns:xlink="http://www.w3.org/1999/xlink" xlink:type="simple"><person-group><name name-style="western"><surname>Tan</surname><given-names>K</given-names></name><name name-style="western"><surname>Fuchs</surname><given-names>S</given-names></name><name name-style="western"><surname>Engel</surname><given-names>MS</given-names></name></person-group> (<year>2008</year>) <article-title>An adventitious distal abscissa in the forewing of honey bees (<tp:taxon-name><tp:taxon-name-part taxon-name-part-type="order">Hymenoptera</tp:taxon-name-part></tp:taxon-name>: <tp:taxon-name><tp:taxon-name-part taxon-name-part-type="family">Apidae</tp:taxon-name-part></tp:taxon-name>: <italic><tp:taxon-name><tp:taxon-name-part taxon-name-part-type="genus">Apis</tp:taxon-name-part></tp:taxon-name></italic>).</article-title><source>Apidologie</source><volume>39</volume>(<issue>6</issue>): <fpage>674</fpage>–<lpage>682</lpage>. <ext-link xlink:href="10.1051/apido:2008052" ext-link-type="doi" xlink:type="simple">https://doi.org/10.1051/apido:2008052</ext-link></mixed-citation></ref><ref id="B27"><mixed-citation xmlns:xlink="http://www.w3.org/1999/xlink" xlink:type="simple"><person-group><name name-style="western"><surname>Mattu</surname><given-names>VK</given-names></name><name name-style="western"><surname>Verma</surname><given-names>LR</given-names></name></person-group> (<year>1984</year>) <article-title>Morphometric studies on the Indian honeybee, <italic><tp:taxon-name><tp:taxon-name-part taxon-name-part-type="genus">Apis</tp:taxon-name-part> <tp:taxon-name-part taxon-name-part-type="species">cerana</tp:taxon-name-part> <tp:taxon-name-part taxon-name-part-type="subspecies">indica</tp:taxon-name-part></tp:taxon-name></italic> F. Effect of seasonal variations.</article-title><source>Apidologie</source><volume>15</volume>(<issue>1</issue>): <fpage>63</fpage>–<lpage>74</lpage>. <ext-link xlink:href="10.1051/apido:19840106" ext-link-type="doi" xlink:type="simple">https://doi.org/10.1051/apido:19840106</ext-link></mixed-citation></ref></ref-list></tp:taxon-treatment>
